# Supplementary material for: Identification and verification of the temozolomide resistance feature gene DACH1 in gliomas
Source: Front Oncol. 2023 Mar 7;13:1120103. doi: 10.3389/fonc.2023.1120103 (PMC10028258; doi:10.3389/fonc.2023.1120103)
Supplement: Supplementary file 1 [file DataSheet_1.csv]

RESULTS for your
COMPOUND	skew	score
epitiostanol	1.00	1.86	DACH1(-0.76)	YAP1(0.58)	AHR(0.52)
anisomycin	1.00	1.85	AHR(0.93)	YAP1(0.92)
tranexamic_acid	1.00	1.77	AHR(0.71)	MGMT(0.63)	YAP1(0.43)
5211181	1.00	1.74	DACH1(-0.91)	YAP1(0.83)
lanatoside_C	1.00	1.73	AHR(0.88)	YAP1(0.85)
digoxigenin	1.00	1.64	AHR(0.90)	YAP1(0.74)
digitoxigenin	1.00	1.62	AHR(0.95)	YAP1(0.67)
folic_acid	1.00	1.61	AHR(0.92)	DACH1(-0.69)
hycanthone	1.00	1.59	AHR(0.80)	DACH1(-0.79)
nitrofural	1.00	1.55	AHR(0.80)	DACH1(-0.75)
hemicholinium	1.00	1.54	AHR(0.82)	DACH1(-0.72)
ouabain	1.00	1.54	AHR(0.83)	YAP1(0.71)
meptazinol	1.00	1.50	AHR(0.82)	DACH1(-0.68)
5230742	1.00	1.49	MGMT(0.78)	AHR(0.71)
zardaverine	1.00	1.40	AHR(0.81)	YAP1(0.59)
methyldopate	1.00	1.40	AHR(0.75)	YAP1(0.65)
ikarugamycin	1.00	1.39	AHR(0.76)	MGMT(0.63)
hexetidine	1.00	1.38	DACH1(-0.86)	AHR(0.52)
naringin	1.00	1.36	DACH1(-0.72)	AHR(0.64)
diphenylpyraline	1.00	1.35	AHR(0.47)	YAP1(0.45)	MGMT(0.43)
ketotifen	1.00	1.35	AHR(0.76)	YAP1(0.59)
Prestwick-1103	1.00	1.34	DACH1(-0.74)	MGMT(0.60)
diphenhydramine	1.00	1.33	DACH1(-0.67)	MGMT(0.66)
acemetacin	1.00	1.26	DACH1(-0.71)	AHR(0.55)
gossypol	1.00	1.19	AHR(0.66)	DACH1(-0.53)
PF-00539745-00	1.00	1.18	DACH1(-0.78)	YAP1(0.40)
cephaeline	1.00	1.16	AHR(0.71)	YAP1(0.45)
alfadolone	1.00	1.14	DACH1(-0.66)	AHR(0.48)
perhexiline	1.00	1.13	AHR(0.66)	YAP1(0.47)
viomycin	1.00	1.13	MGMT(0.59)	YAP1(0.54)
triamterene	1.00	1.12	DACH1(-0.61)	AHR(0.51)
helveticoside	0.33	1.12	AHR(0.93)	YAP1(0.83)	DACH1(0.64)
proscillaridin	0.33	1.03	AHR(0.88)	YAP1(0.88)	DACH1(0.73)
5255229	0.33	1.01	AHR(0.87)	MGMT(0.82)	YAP1(-0.68)
MS-275	1.00	0.99	AHR(0.99)
myosmine	1.00	0.98	AHR(0.59)	YAP1(0.39)
5253409	1.00	0.95	DACH1(-0.95)
harmol	0.33	0.95	AHR(0.85)	DACH1(-0.64)	YAP1(-0.54)
digoxin	0.33	0.94	AHR(0.76)	YAP1(0.70)	MGMT(-0.52)
puromycin	1.00	0.94	AHR(0.94)
5224221	1.00	0.93	DACH1(-0.93)
gentamicin	1.00	0.93	MGMT(0.50)	YAP1(0.43)
androsterone	1.00	0.92	DACH1(-0.92)
calmidazolium	1.00	0.90	AHR(0.90)
lincomycin	1.00	0.90	DACH1(-0.90)
imatinib	1.00	0.89	AHR(0.89)
albendazole	1.00	0.89	AHR(0.89)
wortmannin	1.00	0.88	AHR(0.56)	YAP1(0.32)
1,4-chrysenequinone	1.00	0.87	AHR(0.87)
valinomycin	1.00	0.87	AHR(0.87)
tyloxapol	-1.00	-0.89	MGMT(-0.50)	AHR(-0.39)
clemastine	-1.00	-0.89	DACH1(0.89)
clemizole	-1.00	-0.90	YAP1(-0.47)	AHR(-0.43)
NS-398	-1.00	-0.93	DACH1(0.93)
blebbistatin	-1.00	-0.93	YAP1(-0.93)
5252917	-1.00	-0.93	DACH1(0.93)
MK-886	-1.00	-0.93	AHR(-0.93)
alcuronium_chloride	-1.00	-0.96	DACH1(0.96)
W-13	-1.00	-0.96	AHR(-0.96)
carbarsone	-1.00	-1.01	AHR(-0.51)	YAP1(-0.50)
ritodrine	-1.00	-1.01	MGMT(-0.60)	YAP1(-0.41)
(-)-MK-801	-1.00	-1.05	MGMT(-0.57)	DACH1(0.48)
cotinine	-1.00	-1.07	DACH1(0.58)	MGMT(-0.49)
chlorphenamine	-1.00	-1.10	DACH1(0.56)	YAP1(-0.54)
clomipramine	-1.00	-1.12	YAP1(-0.57)	DACH1(0.55)
flunarizine	-1.00	-1.13	AHR(-0.57)	MGMT(-0.56)
flufenamic_acid	-1.00	-1.14	AHR(-0.58)	MGMT(-0.56)
desoxycortone	-1.00	-1.15	AHR(-0.64)	MGMT(-0.51)
nialamide	-1.00	-1.16	DACH1(0.63)	YAP1(-0.53)
lysergol	-1.00	-1.16	AHR(-0.58)	YAP1(-0.58)
theophylline	-1.00	-1.16	DACH1(0.62)	MGMT(-0.54)
carbachol	-1.00	-1.17	AHR(-0.62)	MGMT(-0.55)
4-hydroxyphenazone	-1.00	-1.18	AHR(-0.61)	DACH1(0.57)
tiabendazole	-1.00	-1.21	MGMT(-0.62)	DACH1(0.59)
sulfadoxine	-1.00	-1.21	MGMT(-0.72)	AHR(-0.49)
phenindione	-1.00	-1.24	MGMT(-0.70)	AHR(-0.54)
GW-8510	-1.00	-1.25	AHR(-0.65)	YAP1(-0.60)
ipratropium_bromide	-1.00	-1.25	AHR(-0.82)	MGMT(-0.43)
phenazopyridine	-1.00	-1.28	DACH1(0.69)	AHR(-0.59)
monocrotaline	-1.00	-1.28	MGMT(-0.78)	YAP1(-0.50)
fenbendazole	-1.00	-1.30	MGMT(-0.74)	AHR(-0.56)
doxorubicin	-1.00	-1.31	AHR(-0.75)	YAP1(-0.56)
hesperidin	-1.00	-1.31	DACH1(0.68)	MGMT(-0.63)
meticrane	-1.00	-1.32	AHR(-0.85)	MGMT(-0.47)
Prestwick-1100	-1.00	-1.33	AHR(-0.69)	DACH1(0.64)
6-azathymine	-1.00	-1.34	AHR(-0.70)	MGMT(-0.64)
lobeline	-1.00	-1.34	MGMT(-0.76)	YAP1(-0.58)
canrenoic_acid	-1.00	-1.36	YAP1(-0.71)	AHR(-0.65)
rifabutin	-1.00	-1.36	YAP1(-0.82)	DACH1(0.54)
estriol	-1.00	-1.37	AHR(-0.82)	MGMT(-0.55)
H-7	-1.00	-1.40	AHR(-0.87)	YAP1(-0.53)
pinacidil	-1.00	-1.46	MGMT(-0.85)	DACH1(0.61)
suxibuzone	-1.00	-1.47	MGMT(-0.76)	AHR(-0.71)
cefsulodin	-1.00	-1.53	MGMT(-0.61)	AHR(-0.49)	YAP1(-0.43)
benfluorex	-1.00	-1.53	MGMT(-0.85)	DACH1(0.68)
irinotecan	-1.00	-1.64	YAP1(-0.90)	AHR(-0.74)
camptothecin	-1.00	-1.71	AHR(-0.94)	YAP1(-0.77)
acetylsalicylsalicylic_acid	-1.00	-1.81	YAP1(-0.67)	MGMT(-0.66)	DACH1(0.48)
ranitidine	-1.00	-2.20	MGMT(-0.66)	DACH1(0.63)	YAP1(-0.48)	AHR(-0.43)
lisinopril	-1.00	-2.28	AHR(-0.82)	DACH1(0.76)	MGMT(-0.70)
depudecin	-1.00	-2.33	DACH1(0.95)	YAP1(-0.75)	AHR(-0.63)
